# Supplementary material for: Does novelty influence the foraging decisions of a scavenger?
Source: PeerJ. 2024 Mar 21;12:e17121. doi: 10.7717/peerj.17121 (PMC10961059; doi:10.7717/peerj.17121)
Supplement: Supplemental Information 6 — The data decoded from the videos, that have been used for the analysis. [file peerj-12-17121-s006.csv]

GB-BP Adults				GB-TP Adults				BP-TP Adults				GB-GBB Adults				GB-BP Juveniles				GB-TP Juveniles				BP-TP Juveniles				GB-GBB Juveniles
Latency(s)	First inspection	Sex		Latency	First inspection	Sex		Latency	First Inspection	sex		Latency	First inspection	Sex		Latency	First inspection	Sex		Latency	First inspection	Sex		Latency	First inspection	Sex		Latency	First inspection	Sex
3	BP	F		1	GB	F		1	BP	F		1	GB	F		2	BP	F		1	GB	F		1	BP	F		1	GB	F
1	BP	F		2	GB	F		1	BP	F		2	GB	F		1	BP	F		3	GB	F		1	BP	F		1	GB	F
1	BP	F		1	GB	F		2	BP	F		5	GB	F		1	BP	F		3	GB	F		4	BP	F		1	GB	F
2	BP	F		2	GB	F		1	BP	F		1	GB	F		1	BP	F		3	GB	F		1	BP	F		5	GB	F
1	BP	F		1	GB	F		2	BP	F		10	GB	F		1	BP	M		1	GB	F		2	BP	F		10	GB	F
4	BP	F		4	GB	F		1	BP	F		3	GB	F		1	BP	M		1	GB	F		1	BP	F		1	GB	F
1	BP	F		2	GB	F		1	BP	F		5	GB	F		3	BP	M		1	GB	F		3	BP	F		1	GB	F
1	BP	F		5	GB	F		2	BP	F		4	GB	F		1	BP	M		1	GB	M		2	BP	F		2	GB	F
5	BP	M		3	GB	F		3	BP	M		4	GB	F		2	GB	F		6	GB	M		1	BP	F		3	GB	F
3	BP	M		2	GB	F		2	BP	M		1	GB	M		3	GB	F		5	GB	M		4	BP	F		2	GB	M
2	BP	M		2	GB	F		3	BP	M		1	GB	M		4	GB	F		5	GB	M		3	BP	F		1	GB	M
2	BP	M		5	GB	F		1	BP	M		1	GB	M		1	GB	F		1	GB	M		1	BP	M		4	GB	M
NA	BP	M		2	GB	M		2	BP	M		1	GB	M		21	GB	F		2	GB	M		1	BP	M		1	GB	M
9	BP	M		3	GB	M		1	BP	M		4	GB	M		2	GB	F		1	GB	M		3	BP	M		5	GB	M
1	BP	M		3	GB	M		3	BP	M		1	GB	M		1	GB	F		1	GB	M		1	BP	M		4	GB	M
2	GB	F		5	GB	M		NA	NA	F		1	GB	M		1	GB	F		1	GB	M		6	BP	M		3	GB	M
1	GB	F		1	GB	M		2	TP	F		2	GB	M		2	GB	F		1	GB	M		8	BP	M		2	GB	M
3	GB	F		1	GB	M		1	TP	F		4	GB	M		3	GB	F		NA	NA	M		2	BP	M		1	GB	M
12	GB	F		1	GB	M		4	TP	F		3	GB	M		3	GB	F		NA	NA	M		1	BP	M		4	GB	M
1	GB	F		2	GB	M		1	TP	F		2	GB	M		1	GB	M		2	TP	F		3	TP	F		4	GB	M
3	GB	F		3	GB	M		2	TP	F		1	GB	M		1	GB	M		1	TP	F		2	TP	F		1	GB	M
2	GB	F		4	GB	M		2	TP	F		1	GB	M		2	GB	M		1	TP	F		1	TP	F		2	GBB	F
3	GB	F		2	GB	M		1	TP	F		3	GBB	F		1	GB	M		1	TP	F		3	TP	F		3	GBB	F
8	GB	F		5	GB	M		3	TP	F		4	GBB	F		1	GB	M		28	TP	F		3	TP	M		5	GBB	F
4	GB	F		3	GB	M		1	TP	M		1	GBB	F		1	GB	M		2	TP	F		2	TP	M		1	GBB	F
4	GB	M		NA	NA	F		2	TP	M		2	GBB	F		1	GB	M		5	TP	M		1	TP	M		2	GBB	F
2	GB	M		NA	NA	F		4	TP	M		4	GBB	F		NA	NA	M		3	TP	M		2	TP	M		1	GBB	F
1	GB	M		NA	NA	F		1	TP	M		1	GBB	F		NA	NA	M		1	TP	M		1	TP	M		3	GBB	F
1	GB	M		NA	NA	M		2	TP	M		2	GBB	F		NA	NA	M						21	TP	M		2	GBB	F
1	GB	M		NA	NA	M						2	GBB	F										11	TP	M		1	GBB	F
2	GB	M		NA	NA	M						3	GBB	F														1	GBB	F
2	GB	M		4	TP	F						2	GBB	F														4	GBB	M
4	GB	M		11	TP	F						1	GBB	F														1	GBB	M
1	GB	M		2	TP	F						2	GBB	F														2	GBB	M
3	GB	M		2	TP	F						2	GBB	M														4	GBB	M
2	GB	M		1	TP	F						5	GBB	M														2	GBB	M
5	GB	M		3	TP	M						3	GBB	M														3	GBB	M
1	GB	M		3	TP	M						1	GBB	M														2	GBB	M
NA	NA	F		1	TP	M						2	GBB	M														2	GBB	M
				2	TP	M																						NA	NA	F
NA = No approach
